# Supplementary material for: Toward Ameliorating Insulin Resistance: Targeting a Novel PAK1 Signaling Pathway Required for Skeletal Muscle Mitochondrial Function
Source: Antioxidants (Basel). 2023 Aug 22;12(9):1658. doi: 10.3390/antiox12091658 (PMC10525748; doi:10.3390/antiox12091658)
Supplement: Supplementary file 1 [file antioxidants-12-01658-s001.zip]

Archive with 4 entries (3 files):
- 3D MOVIES/
- 3D MOVIES/CTRL.mp4
- 3D MOVIES/PAK1.mp4
- antioxidants-2510412-supplementary.docx
